# Supplementary material for: Natural Deep Eutectic Solvents as Green Alternatives for Extracting Bioactive Compounds from Sideritis Taxa with Potential Cosmetic Applications
Source: Antioxidants (Basel). 2025 Jan 9;14(1):68. doi: 10.3390/antiox14010068 (PMC11759769; doi:10.3390/antiox14010068)
Supplement: Supplementary file 1 [file antioxidants-14-00068-s001.zip]

Archive with 1 entries (1 files):
- antioxidants-3387154-supplementary.pdf
